# Supplementary material for: Biochar with wheat straw and farmyard manure modulate microbial activity by inducing qualitative and quantitative changes in soil organic carbon in saline, sodic and saline-sodic soils
Source: PeerJ. 2026 May 21;14:e21100. doi: 10.7717/peerj.21100 (PMC13198850; doi:10.7717/peerj.21100)
Supplement: Supplemental Information 1 [file peerj-14-21100-s001.xlsx]

## Sheet: Data
	Sr #	Soils	Treatments	Replicate	pH	EC	CO2	MBC	C-WEOC	H-WEOC	SOC	K.NH4	K.NO3	K.MinN	MBN	Olsen P	MBP	DHA	UA	ALP	BGLu	DOC	SUVA	E2/E3 Ratio
	1	SL	Control	1	8.3	3.06	0.197606	64.22	26.0759	47.8438	6.40288	6.34857	57.025	63.3736	11.9768	4.12085	13.1208	28.13	25.9959	158.503	126.328	4.53571	8.7748	5.68125
	2	SL	Control	2	8.3	2.91	0.17823	58.8528	28.2857	53.9196	7.42446	6.95085	71.0375	77.9884	16.3603	4.12085	14.1208	29.4856	31.6235	142.351	130.98	5.65714	7.44192	5.42678
	3	SL	Control	3	8.3	3.31	0.155159	55.172	23.3125	55.6339	6.76259	6.21	57.675	63.885	15.7831	4.55656	14.4566	31.0799	26.7447	156.939	129.284	4.24286	11.1246	4.74545
	4	SL	2% BC	1	8.1	2.89	0.351044	74.6064	21.2143	55.6875	10.0432	6.89218	91.1875	98.0797	21.2614	6.28055	17.2806	45.1597	41.7078	291.364	167.974	2.12143	24.4175	4.90756
	5	SL	2% BC	2	8.2	3.31	0.280435	109.092	26.0759	53.4777	10.1871	6.45619	90.875	97.3312	18.0915	6.14787	18.1479	39.7609	54.8268	282.963	174.525	3.53571	13.4061	5.22634
	6	SL	2% BC	3	8.2	3.22	0.327384	101.688	19.2812	60.5491	10.4317	6.82109	96.2125	103.034	21.3081	7.29529	17.2953	40.9883	47.5859	294.918	150.809	2.77	17.5451	5.29114
	7	SL	2% FYM	1	8.2	3.19	1.87838	112.309	25.192	96.3482	11.3957	8.7988	101.875	110.674	31.9584	8.04632	18.4463	41.0687	46.0046	257.102	241.075	12.0214	6.50505	4.89712
	8	SL	2% FYM	2	8.1	3.36	1.736	120.485	38.1205	104.25	11.8129	9.16664	106.175	115.342	33.3143	8.96524	18.9652	41.8215	31.2605	242.912	214.746	11.6679	6.85644	4.87197
	9	SL	2% FYM	3	8.2	3.38	1.95425	124.367	32.2634	124.634	12.3309	8.32233	112.825	121.147	33.9581	10.3764	19.7764	42.5694	41.546	279.483	215.98	10.6071	8.20202	4.74542
	10	SL	2% WS	1	8.1	2.72	2.61302	134.135	49.1696	151.705	12.5899	11.0307	60.8	71.8307	37.8333	13.654	24.754	45.1941	48.5169	310.004	290.821	16.2643	4.722	5
	11	SL	2% WS	2	8.3	2.91	2.89626	142.483	54.8036	158.116	11.6259	13.414	59.475	72.889	36.896	15.2003	25.2003	54.0515	47.0875	324.889	284.586	14.4964	6.55334	5.2276
	12	SL	2% WS	3	8.2	3.03	2.53185	143.491	45.0804	164.969	13.3094	10.3362	58.1625	68.4987	37.1295	14.111	24.111	42.6523	44.7088	313.934	241.454	15.2036	4.95278	4.77708
	13	SL	1%BC+ 1%FYM	1	8.2	2.91	1.01513	162.496	11.0491	57.2902	13.9353	11.7111	129.188	140.899	46.9148	16.5778	26.1778	63.0355	53.5436	409.329	293.733	13.7893	4.27143	3.86905
	14	SL	1%BC+ 1%FYM	2	8.3	2.92	1.03132	173.151	23.9196	63.2009	13.7338	11.9411	120.725	132.666	46.4927	18.31	28.21	61.5652	51.5815	413.97	296.233	10.2536	5.88088	5.06061
	15	SL	1%BC+ 1%FYM	3	8.3	3.03	0.99995	195.649	25.192	62.6473	14.8777	12.4633	118.275	130.738	56.9899	17.1708	27.1708	63.4085	51.4126	411.016	279.778	14.1429	4.32727	4.57919
	16	SL	1%BC+ 1%WS	1	8.2	3.05	2.00173	197.117	28.7277	80.9911	17.0216	13.5599	103.875	117.435	54.9779	15.6311	28.6311	71.0677	62.3451	442.609	354.524	13.4357	4.64434	5.09742
	17	SL	1%BC+ 1%WS	2	8.3	3.09	2.0406	194.448	29.6116	72.4821	17.4388	13.6473	88.0625	101.71	54.0909	13.7375	29.7375	71.5671	63.8303	444.319	357.119	13.2643	4.77975	4.60369
	18	SL	1%BC+ 1%WS	3	8.2	2.95	2.22105	172.218	29.6116	82.5357	16.6547	13.1583	84.0125	97.1708	57.4823	16.5566	30.5566	70.4966	72.5811	451.313	341.549	14.1429	4.45455	1.28251
	19	SD	Control	1	8.7	6.94	0.281033	72.2438	36.2411	22.5402	8.04317	6.5982	72.825	79.4232	20.7369	5.43361	17.4336	32.2702	38.5432	131.191	140.252	9.54643	8.01347	2.58333
	20	SD	Control	2	8.7	6.92	0.286123	69.3287	26.5179	27.4018	7.07914	5.75047	71.225	76.9755	18.1308	6.08717	16.0872	30.2732	36.0307	152.165	136.17	7.425	10.6532	3.46538
	21	SD	Control	3	8.7	7.31	0.278007	64.0012	32.7054	34.4732	7.90647	5.37086	72.975	78.3459	21.2274	5.34024	18.3402	34.5437	31.015	167.598	146.391	7.425	12.6061	2.90867
	22	SD	2% BC	1	8.5	8.13	0.428357	136.9	21.2143	39.3348	9.56835	6.82522	93.125	99.9502	35.9701	8.29438	18.2944	51.006	51.4612	250.26	154.113	9.01071	9.522	4.39306
	23	SD	2% BC	2	8.6	6.69	0.348354	147.861	37.567	40.6607	10.8201	7.05377	77.8125	84.8663	37.9206	7.4418	20.4418	50.69	52.8619	264.863	150.537	11.3143	9.57197	3.36709
	24	SD	2% BC	3	8.5	9.21	0.368906	147.086	29.6116	32.2634	9.52518	7.96393	99.825	107.789	37.7257	7.37955	17.3796	53.5538	49.06	253.38	159.689	12.0214	3.61022	4.6
	25	SD	2%FYM	1	8.2	7.22	2.10664	120.555	28.2277	90.6027	10.5755	7.32865	113.837	121.166	33.3259	8.65965	22.6597	58.4515	61.6428	286.762	182.752	38.5393	6.11065	3.8625
	26	SD	2%FYM	2	8.4	7.16	2.32322	134.117	29.6116	88.3929	10.0432	8.35964	114.338	122.697	33.3195	9.01274	25.3127	69.6159	62.2283	295.736	176.23	31.3143	5.86633	3.81776
	27	SD	2%FYM	3	8.6	7.52	2.18394	153.898	34.9152	74.25	10.3597	7.01698	110.375	117.392	33.9665	8.25916	23.2592	57.3812	65.28	281.142	190.56	23.6893	8.96186	4.42446
	28	SD	2% WS	1	8.5	6.53	2.19481	147.278	40.2188	71.1563	11.446	8.6891	45.0625	53.7516	42.2019	14.9979	25.9979	65.3176	54.3764	322.985	214.334	28.6393	8.32074	4.01613
	29	SD	2% WS	2	8.3	6.69	2.39327	144.532	46.4062	73.9196	11.7194	8.25047	45.9625	54.213	40.3469	14.477	29.477	67.28	44.9765	330.505	225.296	30.7607	7.62336	4.14583
	30	SD	2% WS	3	8.3	7.67	2.09022	147.696	32.7054	87.1205	10.8777	10.8113	48.45	59.2613	42.2712	15.4647	27.4647	67.6531	48.9627	313.589	238.607	26.1643	8.68359	4.0206
	31	SD	1%BC+ 1%FYM	1	8.2	8.33	1.45396	174.022	45.9643	40.2188	17.7986	13.8436	80.0375	93.8811	46.6372	22.0413	33.0413	84.8416	62.6803	425.692	253.638	22.275	7.789	4.46252
	32	SD	1%BC+ 1%FYM	2	8.4	6.88	1.592	179.776	36.2411	68.9464	15.5252	14.0232	91.2375	105.261	49.8467	22.1969	34.1969	84.7553	69.4773	437.714	242.119	18.3857	12.3248	3.98118
	33	SD	1%BC+ 1%FYM	3	8.5	8.24	2.0061	183.507	38.8929	69.3884	17.2662	13.7045	80.6875	94.392	51.3544	20.5418	32.5418	80.8106	74.7271	438.866	255.094	18.7393	9.87764	4.48148
	34	SD	1%BC+ 1%WS	1	8.5	6.63	1.60164	221.047	39.7768	89.5	19.3813	17.8645	61.1125	78.977	63.3909	18.6826	38.6826	91.3438	84.1199	520.648	297.435	16.2643	12.6289	1.68687
	35	SD	1%BC+ 1%WS	2	8.5	6.08	1.61401	211.294	45.0804	93.2545	18.9784	17.1028	62.2875	79.3903	61.7072	19.0913	39.0913	93.2448	85.7175	492.806	284.049	14.4964	13.7827	1.42397
	36	SD	1%BC+ 1%WS	3	8.4	6.72	1.69374	222.091	41.9866	99.0045	19.7194	18.081	65.1625	83.2435	63.4977	19.4025	39.4025	96.7161	91.7859	489.813	290.6	12.375	15.0949	2.37964
	37	SLSD	Control	1	8.7	5.16	0.18608	107.459	34.0312	20.7723	6.48921	4.38037	44.725	49.1054	26.7095	4.87341	11.8734	16.4237	23.5555	125.689	128.449	12.5286	1.75599	1.37815
	38	SLSD	Control	2	8.7	5.28	0.257832	94.7845	41.5446	12.817	6.06475	5.70294	41.275	46.9779	29.0522	3.75302	12.753	20.7609	20.4593	121.15	117.626	15.3571	1.42605	1.19474
	39	SLSD	Control	3	8.5	5.2	0.1982	99.34	39.45	17.41	6.35	5.311	42.9	48.211	27.5956	3.83	12.83	21.31	21.89	130	119.75	13.74	1.61	1.07194
	40	SLSD	2%BC	1	8.6	5.06	0.309784	161.345	55.4643	21.2143	9.78417	6.90183	77.575	84.4768	44.5349	6.01019	14.0102	26.2609	39.6833	160.771	142.114	11.0929	1.85705	5.4
	41	SLSD	2%BC	2	8.6	5.3	0.409057	188.267	59	22.0982	8.89209	6.81082	83.0125	89.8233	51.2881	6.4418	14.4418	31.4053	41.7537	165.266	144.937	10.5286	2.10855	5.71622
	42	SLSD	2%BC	3	8.7	5.17	0.233573	167.483	50.6027	19.4464	9.10791	5.02646	82.6875	87.714	49.9972	6.81936	16.8194	29.276	37.5704	156.722	155.221	11.1143	1.92545	5.33333
	43	SLSD	2% FYM	1	8.4	5.19	1.22317	122.977	56.1295	52.1518	12.4101	4.70289	105.775	110.478	33.7275	7.64173	17.6417	35.0627	50.5976	205.439	174.398	32.8821	1.56316	2.12834
	44	SLSD	2% FYM	2	8.4	5.38	1.39779	113.619	61.933	44.4732	11.0647	8.40902	118.612	127.022	34.4311	5.67695	18.6769	43.3869	48.1949	208.725	168.354	27.5786	1.96892	5.03488
	45	SLSD	2% FYM	3	8.3	5.31	1.27345	128.737	60.6027	55.5759	11.8993	7.35026	121	128.35	36.9381	6.43207	18.4321	43.7795	49.4452	211.734	163.765	48.0857	1.16043	4.92124
	46	SLSD	2%WS	1	8.3	5.19	2.36997	140.077	46.683	62.317	10.9928	6.86693	54.6	61.4669	38.7192	8.15351	21.1535	48.2182	43.3981	286.757	211.233	30.7607	1.56043	3.53226
	47	SLSD	2%WS	2	8.3	5.1	2.23924	144.794	44.6384	67.4554	10.1079	6.71371	55.1625	61.8762	40.0123	9.05605	19.056	52.1435	44.8273	252.706	213.448	36.0643	1.25054	3.63462
	48	SLSD	2%WS	3	8.3	5.1	2.21729	131.08	45.9643	71.1563	10.518	8.32095	53.225	61.5459	39.5158	8.34024	20.3402	57.9865	44.0294	299.551	233.323	24.3964	1.81174	3.38694
	49	SLSD	1%BC+ 1%FYM	1	8.5	5.19	0.836917	152.46	52.5937	47.567	12.3525	13.5933	65.075	78.6683	40.4988	10.7286	21.7285	71.0657	51.3303	334.646	251.012	22.5286	1.51807	5.1551
	50	SLSD	1%BC+ 1%FYM	2	8.4	5.31	1.13421	157.272	68.0625	53.6429	14.7842	13.8923	58.225	72.1173	45.982	12.0102	22.0102	71.3166	53.7317	298.831	255.538	24.55	1.75153	5.116
	51	SLSD	1%BC+ 1%FYM	3	8.4	5.02	1.18766	153.783	44.6384	41.5446	12.8489	14.0335	66.225	80.2585	43.2807	12.3296	22.3296	73.3829	57.0846	347.33	268.259	19.9	1.76382	4.82824
	52	SLSD	1%BC+ 1%WS	1	8.3	5.17	1.86192	175.547	54.9688	83.4777	16.0863	12.607	86.9375	99.5445	46.9564	14.7489	27.7489	79.623	60.3862	343.673	291.075	28.9929	1.31757	4.71255
	53	SLSD	1%BC+ 1%WS	2	8.4	5.19	1.95936	160.274	51.2679	84.4152	16.446	13.5157	80.9	94.4157	53.3125	14.8112	26.8112	77.695	57.0914	390.439	233.955	28.2857	1.17727	4.46209
	54	SLSD	1%BC+ 1%WS	3	8.4	5.14	1.87296	161.275	57.2902	70.6607	15.9856	15.7178	83.825	99.5428	46.6459	14.251	24.251	81.458	62.876	351.826	305.6	29.7	1.13468	6.47222
